# Supplementary material for: Highly Dynamic Gene Family Evolution Suggests Changing Roles for PON Genes Within Metazoa
Source: Genome Biol Evol. 2023 Jan 31;15(2):evad011. doi: 10.1093/gbe/evad011 (PMC9937041; doi:10.1093/gbe/evad011)
Supplement: evad011_Supplementary_Data [file evad011_supplementary_data.zip]

Archive with 5 entries (5 files):
- Supplementary Figure 1.pdf
- Supplementary Figure 2.pdf
- Supplementary Figure 3.pdf
- Supplementary Figure 4.pdf
- Supplementary Tables.xlsx
