# Supplementary material for: Highly Dynamic Gene Family Evolution Suggests Changing Roles for PON Genes Within Metazoa
Source: Genome Biol Evol. 2023 Jan 31;15(2):evad011. doi: 10.1093/gbe/evad011 (PMC9937041; doi:10.1093/gbe/evad011)
Supplement: evad011_Supplementary_Data [file evad011_supplementary_data.zip › Supplementary Tables.xlsx]

## Sheet: Table 1 Metazoan PON Sequences
Metazoan PON Sequences
												HMMer Output
Name (this paper)	Genus	Species	Taxon	Taxon	Taxon	Gene name (this paper)	Sequence ID	Chromosome/Scaffold	Start_coordinate	End_coordinate	Number of Exons	Full sequence E-value	Best domain E-value	reg	Assembly	Scaffold N50	Contig N50	link_to_protein_models	Paper
Belcher's lancelet	Branchiostoma	belcheri	Deuterostome	Chordate	Cephalochordate	PON_A1	XP_019633432.1	NW_017802425.1	809325	812113	5	2.2e-23	4.6e-23	1	GCF_001625305.1	2325619	47280	NCBI Genome
Belcher's lancelet	Branchiostoma	belcheri	Deuterostome	Chordate	Cephalochordate	PON_A2	XP_019633422.1	NW_017802425.1	804365	809307	5	4e-20	7.2e-20	1	GCF_001625305.1	2325619	47280	NCBI Genome
Belcher's lancelet	Branchiostoma	belcheri	Deuterostome	Chordate	Cephalochordate	PON_B	XP_019624272.1	NW_017803625.1	94251	95611	1	1.1e-21	2.1e-21	1	GCF_001625305.1	2325619	47280	NCBI Genome
Belcher's lancelet	Branchiostoma	belcheri	Deuterostome	Chordate	Cephalochordate	PON_C	XP_019617564.1	NW_017802858.1	533143	539198	9	2.1e-16	4e-16	1	GCF_001625305.1	2325619	47280	NCBI Genome
Florida lancelet	Branchiostoma	floridae	Deuterostome	Chordate	Cephalochordate	PON_A	XP_035658357.1	NC_049994.1	235658	237006	1	6.4e-23	1.2e-22	1	GCF_000003815.2	25441410	50413	NCBI Genome
Florida lancelet	Branchiostoma	floridae	Deuterostome	Chordate	Cephalochordate	PON_B	XP_035667138.1	NC_049980.1	3590833	3603616	3	5.8e-21	1.1e-20	1	GCF_000003815.2	25441410	50413	NCBI Genome
Florida lancelet	Branchiostoma	floridae	Deuterostome	Chordate	Cephalochordate	PON_C	XP_035691938.1	NC_049979.1	23727705	23730755	1	2.7e-20	5.3e-20	1	GCF_000003815.2	25441410	50413	NCBI Genome
Florida lancelet	Branchiostoma	floridae	Deuterostome	Chordate	Cephalochordate	PON_D	XP_035662051.1	NC_049996.1	7629109	7631074	3	4.1e-20	1.1e-19	1	GCF_000003815.2	25441410	50413	NCBI Genome
Florida lancelet	Branchiostoma	floridae	Deuterostome	Chordate	Cephalochordate	PON_E	XP_035695582.1	NC_049979.1	29436252	29438273	1	8.2e-20	3.9e-19	2	GCF_000003815.2	25441410	50413	NCBI Genome
Florida lancelet	Branchiostoma	floridae	Deuterostome	Chordate	Cephalochordate	PON_F	XP_035698642.1	NC_049993.1	14571764	14572889	2	2.3e-19	4.6e-19	1	GCF_000003815.2	25441410	50413	NCBI Genome
Florida lancelet	Branchiostoma	floridae	Deuterostome	Chordate	Cephalochordate	PON_G	XP_035678774.1	NC_049984.1	22757839	22762038	5	1.2e-18	2.4e-18	1	GCF_000003815.2	25441410	50413	NCBI Genome
Florida lancelet	Branchiostoma	floridae	Deuterostome	Chordate	Cephalochordate	PON_H	XP_035660895.1	NC_049996.1	16553667	16559409	9	1.6e-16	3.1e-16	1	GCF_000003815.2	25441410	50413	NCBI Genome
European lancelet	Branchiostoma	lanceolatum	Deuterostome	Chordate	Cephalochordate	PON_A	CAH1252601.1	OV696687.1	1390339	1393804	5	72	1.5e-19	1	GCA_927797965.1	23752511	1191949	NCBI Genome
European lancelet	Branchiostoma	lanceolatum	Deuterostome	Chordate	Cephalochordate	PON_B	CAH1242945.1	OV696698.1	5854680	5855693	1	80	4.8e-22	1	GCA_927797965.1	23752511	1191949	NCBI Genome
European lancelet	Branchiostoma	lanceolatum	Deuterostome	Chordate	Cephalochordate	PON_C1	CAH1263819.1	OV696689.1	22509965	22511053	1	70.7	3.5e-19	1	GCA_927797965.1	23752511	1191949	NCBI Genome
European lancelet	Branchiostoma	lanceolatum	Deuterostome	Chordate	Cephalochordate	PON_C2	CAH1263820.1	OV696689.1	22513481	22514575	1	81.8	1.3e-22	1	GCA_927797965.1	23752511	1191949	NCBI Genome
European lancelet	Branchiostoma	lanceolatum	Deuterostome	Chordate	Cephalochordate	PON_C3	CAH1263821.1	OV696689.1	22517016	22518110	1	76.2	7.5e-21	1	GCA_927797965.1	23752511	1191949	NCBI Genome
European lancelet	Branchiostoma	lanceolatum	Deuterostome	Chordate	Cephalochordate	PON_D	CAH1249511.1	OV696702.1	12459658	12460692	1	74.3	3.8e-20	1	GCA_927797965.1	23752511	1191949	NCBI Genome
European lancelet	Branchiostoma	lanceolatum	Deuterostome	Chordate	Cephalochordate	PON_E	CAH1249878.1	OV696702.1	17892785	17897449	9	58.6	2.2e-15	1	GCA_927797965.1	23752511	1191949	NCBI Genome
n/a	Ciona	savignyi	Deuterostome	Chordate	Urochordate	None	n/a	n/a	n/a	n/a	n/a	n/a	n/a	n/a	GCA_000224145.1	5152901	37096	http://ftp.ensembl.org/pub/release-104/fasta/ciona_savignyi/pep/
n/a	Corella	inflata	Deuterostome	Chordate	Urochordate	None	n/a	n/a	n/a	n/a	n/a	n/a	n/a	n/a	v1	7263	n/a	http://ryanlab.whitney.ufl.edu/genomes/Core_infl/	https://www.ncbi.nlm.nih.gov/pmc/articles/PMC7337526/
n/a	Styela	clava	Deuterostome	Chordate	Urochordate	None	n/a	n/a	n/a	n/a	n/a	n/a	n/a	n/a	GCF_013122585.1	20774986	735968	NCBI Genome
Sterlet	Acipenser	ruthenus	Deuterostome	Chordate	Vertebrate	PON	XP_033849125.1	NC_048326.1	96969374	96985226	9	8.9e-34	1.8e-33	1	GCF_010645085.1	42361471	601142	NCBI Genome
n/a	Entosphenus	tridentatus	Deuterostome	Chordate	Vertebrate	None	n/a	n/a	n/a	n/a	n/a	n/a	n/a	n/a	ETRm			https://simrbase.stowers.org/pacificlamprey
Pacific lamprey female	Entosphenus	tridentatus	Deuterostome	Chordate	Vertebrate	PON	ETRf_mk00023571-P	ETRf_000030	10942228	10948365	n/a	6.7e-19	1.2e-18	1	ETRf			https://simrbase.stowers.org/pacificlamprey
Human	Homo	sapiens	Deuterostome	Chordate	Vertebrate	PON_1	NP_000437.3	NC_000007.14	95297676	95324532	9	n/a	n/a	n/a	GCF_000001405.39	67794873	57879411	NCBI Genome
Human	Homo	sapiens	Deuterostome	Chordate	Vertebrate	PON_2	NP_000296.2	NC_000007.14	95404862	95435028	9	n/a	n/a	n/a	GCF_000001405.39	67794873	57879411	NCBI Genome
Human	Homo	sapiens	Deuterostome	Chordate	Vertebrate	PON_3	NP_000931.1	NC_000007.14	95359872	95396375	9	n/a	n/a	n/a	GCF_000001405.39	67794873	57879411	NCBI Genome
n/a	Lampetra	richardsoni	Deuterostome	Chordate	Vertebrate	None	n/a	n/a	n/a	n/a	n/a	n/a	n/a	n/a	LPT			https://simrbase.stowers.org/westernbrooklamprey
Sea lamprey	Petromyzon	marinus	Deuterostome	Chordate	Vertebrate	PON	XP_032813287.1	NC_046087.1	13970554	13977603	9	4.9e-18	8.6e-18	1	GCF_010993605.1	12997950	2540784	NCBI Genome
Python	Python	bivittatus	Deuterostome	Chordate	Vertebrate	PON	XP_007425171.1	NW_006532509.1	87020	114883	9	n/a	n/a	n/a	GCF_000186305.1	213970	10658	NCBI Genome
Frog	Xenopus	tropicalis	Deuterostome	Chordate	Vertebrate	PON	NP_001006848.1	NC_030682.2	33212879	33226774	9	n/a	n/a	n/a	GCF_000004195.4	153961319	14634335	NCBI Genome
n/a	Amphiura	filiformis	Deuterostome	Echinodermata	Asterozoa	None	n/a	n/a	n/a	n/a	n/a	n/a	n/a	n/a	transcriptome	n/a	220	https://journals.plos.org/plosone/article?id=10.1371/journal.pone.0152988#sec019	https://journals.plos.org/plosone/article?id=10.1371/journal.pone.0152988
Starfish	Asterias	rubens	Deuterostome	Echinodermata	Asterozoa	PON_A	XP_033629796.1	NC_047067.1	8205409	8215101	9	4.4e-19	8.4e-19	1	GCF_902459465.1	20558067	1383654	NCBI Genome
Starfish	Asterias	rubens	Deuterostome	Echinodermata	Asterozoa	PON_B	XP_033639463.1	NC_047076.1	14310731	14329509	12	9.8e-17	2.2e-16	1	GCF_902459465.1	20558067	1383654	NCBI Genome
Brittle star	Ophionereis	fasciata	Deuterostome	Echinodermata	Asterozoa	PON	Preg00533	n/a	n/a	n/a	n/a	1.3e-12	2.8e-12	2	GCA_900067615.1	484	198	http://ryanlab.whitney.ufl.edu/genomes/Ofas/	https://academic.oup.com/gigascience/article/5/1/s13742-016-0125-6/2720981?login=true
n/a	Ophiopsila	aranea	Deuterostome	Echinodermata	Asterozoa	None	n/a	n/a	n/a	n/a	n/a	n/a	n/a	n/a	transcriptome	n/a	312	https://journals.plos.org/plosone/article?id=10.1371/journal.pone.0152988#sec019	https://journals.plos.org/plosone/article?id=10.1371/journal.pone.0152988
Bat star	Patiria	miniata	Deuterostome	Echinodermata	Asterozoa	PON_A	XP_038044969.1	NW_024037075.1	9359804	9397475	12	9.3e-19	2.1e-18	1	GCF_015706575.1	23093800	2102889	NCBI Genome
Bat star	Patiria	miniata	Deuterostome	Echinodermata	Asterozoa	PON_B1	XP_038047028.1	NW_024037051.1	8411557	8418043	9	5.4e-16	9.8e-16	1	GCF_015706575.1	23093800	2102889	NCBI Genome
Bat star	Patiria	miniata	Deuterostome	Echinodermata	Asterozoa	PON_B2	XP_038047563.1	NW_024037051.1	8420133	8423855	8	1.1e-13	2e-13	1	GCF_015706575.1	23093800	2102889	NCBI Genome
Bat star	Patiria	miniata	Deuterostome	Echinodermata	Asterozoa	PON_B3	XP_038047029.1	NW_024037051.1	8452021	8458790	9	5e-16	1.1e-15	1	GCF_015706575.1	23093800	2102889	NCBI Genome
Sea lily	Anneissia	japonica	Deuterostome	Echinodermata	Crinozoa	PON_A	XP_033108199.1	NW_022716829.1	2198372	2207042	8	9.5e-24	2.4e-23	1	GCF_011630105.1	623489	19051	NCBI Genome
Sea lily	Anneissia	japonica	Deuterostome	Echinodermata	Crinozoa	PON_B1	XP_033101724.1	NW_022704992.1	3969614	3976701	9	1.8e-17	4.2e-17	1	GCF_011630105.1	623489	19051	NCBI Genome
Sea lily	Anneissia	japonica	Deuterostome	Echinodermata	Crinozoa	PON_B2	XP_033101818.1	NW_022704992.1	3978127	3983940	10	2.7e-14	6e-14	1	GCF_011630105.1	623489	19051	NCBI Genome
Sea lily	Anneissia	japonica	Deuterostome	Echinodermata	Crinozoa	PON_B3	XP_033101979.1	NW_022704992.1	3988105	3998666	9	7e-15	1.6e-14	1	GCF_011630105.1	623489	19051	NCBI Genome
Japanese sea cucumber	Apostichopus	japonicus	Deuterostome	Echinodermata	Echinozoa	PON_A	PIK36876.1	MRZV01001602.1	215968	217065	1	2.5e-19	5.6e-19	1	GCA_002754855.1	487241	307423	NCBI Genome
Japanese sea cucumber	Apostichopus	japonicus	Deuterostome	Echinodermata	Echinozoa	PON_B	PIK32845.1	MRZV01003172.1	888	>1446	1	4.8e-15	1.1e-14	2	GCA_002754855.1	487241	307423	NCBI Genome
Japanese sea cucumber	Apostichopus	japonicus	Deuterostome	Echinodermata	Echinozoa	PON_C	PIK41752.1	MRZV01000991.1	139353	143716	4	2.7e-14	7.5e-14	2	GCA_002754855.1	487241	307423	NCBI Genome
Japanese sea cucumber	Apostichopus	japonicus	Deuterostome	Echinodermata	Echinozoa	PON_D	PIK44307.1	MRZV01000785.1	225464	226603	1	4.7e-14	1.3e-13	1	GCA_002754855.1	487241	307423	NCBI Genome
Japanese sea cucumber	Apostichopus	japonicus	Deuterostome	Echinodermata	Echinozoa	PON_E	PIK43509.1	MRZV01000844.1	207074	207895	1	7e-14	2.1e-13	2	GCA_002754855.1	487241	307423	NCBI Genome
Japanese sea cucumber	Apostichopus	japonicus	Deuterostome	Echinodermata	Echinozoa	PON_F	PIK58464.1	MRZV01000112.1	112332	118467	9	1.5e-11	3.6e-11	1	GCA_002754855.1	487241	307423	NCBI Genome
Japanese sea cucumber	Apostichopus	japonicus	Deuterostome	Echinodermata	Echinozoa	PON_G	PIK51168.1	MRZV01000386.1	362971	364065	1	1.3e-10	3.4e-10	2	GCA_002754855.1	487241	307423	NCBI Genome
Brown rock sea cucumber	Holothuria	glaberrima	Deuterostome	Echinodermata	Echinozoa	PON_A	Hglab.03514g1.t1	Hglab.03514	38863	39960	n/a	2.5e-15	4.5e-15	1	GCA_009936505.1	1221172	367203	http://ryanlab.whitney.ufl.edu/genomes/Holothuria_glaberrima/downloads/	https://www.frontiersin.org/articles/10.3389/fmars.2021.603410/full
Brown rock sea cucumber	Holothuria	glaberrima	Deuterostome	Echinodermata	Echinozoa	PON_B	Hglab.07799g1.t1	Hglab.07799	18079	19158	n/a	4.6e-13	1.4e-12	2	GCA_009936505.1	1221172	367203	http://ryanlab.whitney.ufl.edu/genomes/Holothuria_glaberrima/downloads/	https://www.frontiersin.org/articles/10.3389/fmars.2021.603410/full
Brown rock sea cucumber	Holothuria	glaberrima	Deuterostome	Echinodermata	Echinozoa	PON_C1	Hglab.26991g1.t1	Hglab.26991	10278	10940	n/a	5.3e-13	9.1e-13	1	GCA_009936505.1	1221172	367203	http://ryanlab.whitney.ufl.edu/genomes/Holothuria_glaberrima/downloads/	https://www.frontiersin.org/articles/10.3389/fmars.2021.603410/full
Brown rock sea cucumber	Holothuria	glaberrima	Deuterostome	Echinodermata	Echinozoa	PON_C2	Hglab.26991g2.t1	Hglab.26991	6149	7183	n/a	5.3e-13	1.1e-12	1	GCA_009936505.1	1221172	367203	http://ryanlab.whitney.ufl.edu/genomes/Holothuria_glaberrima/downloads/	https://www.frontiersin.org/articles/10.3389/fmars.2021.603410/full
Brown rock sea cucumber	Holothuria	glaberrima	Deuterostome	Echinodermata	Echinozoa	PON_D	Hglab.05274g1.t1	Hglab.05274	17821	39207	n/a	1.3e-12	4.4e-12	3	GCA_009936505.1	1221172	367203	http://ryanlab.whitney.ufl.edu/genomes/Holothuria_glaberrima/downloads/	https://www.frontiersin.org/articles/10.3389/fmars.2021.603410/full
Brown rock sea cucumber	Holothuria	glaberrima	Deuterostome	Echinodermata	Echinozoa	PON_E	Hglab.17050g1.t1	Hglab.17050	19687	20298	n/a	1.4e-12	2.4e-12	1	GCA_009936505.1	1221172	367203	http://ryanlab.whitney.ufl.edu/genomes/Holothuria_glaberrima/downloads/	https://www.frontiersin.org/articles/10.3389/fmars.2021.603410/full
Brown rock sea cucumber	Holothuria	glaberrima	Deuterostome	Echinodermata	Echinozoa	PON_F	Hglab.49478g1.t1	Hglab.49478	797	1909	n/a	6.1e-12	1.1e-11	1	GCA_009936505.1	1221172	367203	http://ryanlab.whitney.ufl.edu/genomes/Holothuria_glaberrima/downloads/	https://www.frontiersin.org/articles/10.3389/fmars.2021.603410/full
Green sea urchin	Lytechinus	variegatus	Deuterostome	Echinodermata	Echinozoa	PON_A1	XP_041475706.1	NC_054740.1	78498582	78511911	9	1.2e-18	1.3e-17	2	GCF_018143015.1	45571165	5852084	NCBI Genome
Green sea urchin	Lytechinus	variegatus	Deuterostome	Echinodermata	Echinozoa	PON_A2	XP_041475696.1	NC_054740.1	78477450	78494622	9	4.4e-07	8.7e-16	2	GCF_018143015.1	45571165	5852084	NCBI Genome
Green sea urchin	Lytechinus	variegatus	Deuterostome	Echinodermata	Echinozoa	PON_B	XP_041480849.1	NC_054754.1	27291129	27300768	8	1.7e-15	5.9e-15	2	GCF_018143015.1	45571165	5852084	NCBI Genome
Green sea urchin	Lytechinus	variegatus	Deuterostome	Echinodermata	Echinozoa	PON_C	XP_041453090.1	NC_054758.1	9710278	9726181	9	1.3e-13	4.7e-13	3	GCF_018143015.1	45571165	5852084	NCBI Genome
Green sea urchin	Lytechinus	variegatus	Deuterostome	Echinodermata	Echinozoa	PON_D	XP_041465820.1	NC_054744.1	47424681	47437781	8	8.2e-13	2e-12	1	GCF_018143015.1	45571165	5852084	NCBI Genome
Green sea urchin	Lytechinus	variegatus	Deuterostome	Echinodermata	Echinozoa	PON_E	XP_041465854.1	NC_054744.1	48404365	48418740	8	8.3e-13	2e-12	1	GCF_018143015.1	45571165	5852084	NCBI Genome
Purple sea urchin	Strongylocentrotus	purpuratus	Deuterostome	Echinodermata	Echinozoa	PON_A1	XP_030829825.1	NW_022145613.1	36921622	36929879	9	4.9e-17	1.3e-16	2	GCF_000002235.5	37282239	2052140	NCBI Genome
Purple sea urchin	Strongylocentrotus	purpuratus	Deuterostome	Echinodermata	Echinozoa	PON_A2	XP_030829544.1	NW_022145613.1	36888977	36893546	3	1.6e-11	2.3e-11	1	GCF_000002235.5	37282239	2052140	NCBI Genome
Purple sea urchin	Strongylocentrotus	purpuratus	Deuterostome	Echinodermata	Echinozoa	PON_B	XP_001175598.3	NW_022145615.1	17240408	17253425	9	3.1e-14	6.9e-17	1	GCF_000002235.5	37282239	2052140	NCBI Genome
Purple sea urchin	Strongylocentrotus	purpuratus	Deuterostome	Echinodermata	Echinozoa	PON_C1	XP_030843757.1	NW_022145602.1	20709660	20721469	9	3.9e-10	1.6e-09	2	GCF_000002235.5	37282239	2052140	NCBI Genome
Purple sea urchin	Strongylocentrotus	purpuratus	Deuterostome	Echinodermata	Echinozoa	PON_C2	XP_030843759.1	NW_022145602.1	20741098	20759490	9	9e-13	2.6e-12	1	GCF_000002235.5	37282239	2052140	NCBI Genome
Hawaiian acorn worm	Ptychodera	flava	Deuterostome	Hemichordata	Hemichordata	PON_A1	pfl_40v0_9_20150316_1g25769.t1 scaffold47285_cov141	scaffold47285	12566	48413	n/a	2.6e-56	6.5e-19	3	GCA_001465055.1	196299	13428	https://marinegenomics.oist.jp/acornworm/viewer/download?project_id=33	https://www.nature.com/articles/nature16150
Hawaiian acorn worm	Ptychodera	flava	Deuterostome	Hemichordata	Hemichordata	PON_A2	pfl_40v0_9_20150316_1g25770.t1 scaffold47285_cov141	scaffold47285	50396	55256	n/a	5.8e-22	1.1e-21	1	GCA_001465055.1	196299	13428	https://marinegenomics.oist.jp/acornworm/viewer/download?project_id=33	https://www.nature.com/articles/nature16150
Hawaiian acorn worm	Ptychodera	flava	Deuterostome	Hemichordata	Hemichordata	PON_B1	pfl_40v0_9_20150316_1g25773.t1 scaffold47285_cov141	scaffold47285	108769	194729	n/a	3.1e-32	7.9e-19	5	GCA_001465055.1	196299	13428	https://marinegenomics.oist.jp/acornworm/viewer/download?project_id=33	https://www.nature.com/articles/nature16150
Hawaiian acorn worm	Ptychodera	flava	Deuterostome	Hemichordata	Hemichordata	PON_B2	pfl_40v0_9_20150316_1g25774.t1 scaffold47285_cov141	scaffold47285	196675	246925	n/a	1.2e-56	2.9e-21	3	GCA_001465055.1	196299	13428	https://marinegenomics.oist.jp/acornworm/viewer/download?project_id=33	https://www.nature.com/articles/nature16150
Hawaiian acorn worm	Ptychodera	flava	Deuterostome	Hemichordata	Hemichordata	PON_C	pfl_40v0_9_20150316_1g7253.t1 scaffold3529_cov130	scaffold3529	285734	314487	n/a	1.8e-18	4.9e-18	1	GCA_001465055.1	196299	13428	https://marinegenomics.oist.jp/acornworm/viewer/download?project_id=33	https://www.nature.com/articles/nature16150
Hawaiian acorn worm	Ptychodera	flava	Deuterostome	Hemichordata	Hemichordata	PON_D	pfl_40v0_9_20150316_1g5239.t1 scaffold2441_cov125	scaffold2441	7924	142608	n/a	1.2e-17	1.8e-16	2	GCA_001465055.1	196299	13428	https://marinegenomics.oist.jp/acornworm/viewer/download?project_id=33	https://www.nature.com/articles/nature16150
Hawaiian acorn worm	Ptychodera	flava	Deuterostome	Hemichordata	Hemichordata	PON_E	pfl_40v0_9_20150316_1g26599.t1 scaffold56585_cov110	scaffold56585	1055	136888	n/a	8.5e-15	4.1e-14	2	GCA_001465055.1	196299	13428	https://marinegenomics.oist.jp/acornworm/viewer/download?project_id=33	https://www.nature.com/articles/nature16150
Newfoundland acorn worm	Saccoglossus	kowalevskii	Deuterostome	Hemichordata	Hemichordata	PON_A1	XP_006820209.1	NW_003137821.1	624298	629767	9	2.2e-22	4.6e-22	1	GCF_000003605.2	245820	135721	NCBI Genome
Newfoundland acorn worm	Saccoglossus	kowalevskii	Deuterostome	Hemichordata	Hemichordata	PON_A2	XP_006820192.1	NW_003137821.1	643903	645574	4	5.1e-08	9.7e-08	1	GCF_000003605.2	245820	135721	NCBI Genome
Newfoundland acorn worm	Saccoglossus	kowalevskii	Deuterostome	Hemichordata	Hemichordata	PON_B1	XP_002731966.1	NW_003111481.1	28103	34802	9	9.1e-21	2.3e-20	1	GCF_000003605.2	245820	135721	NCBI Genome
Newfoundland acorn worm	Saccoglossus	kowalevskii	Deuterostome	Hemichordata	Hemichordata	PON_B2	XP_006813029.1	NW_003111481.1	58998	63941	6	5e-18	9e-18	1	GCF_000003605.2	245820	135721	NCBI Genome
n/a	Monosiga	brevicollis	Outgroup	Choanozoa	Choanoflagellatea	None	n/a	n/a	n/a	n/a	n/a	n/a	n/a	n/a	GCF_000002865.3	1073601	49874	NCBI Genome
n/a	Salpingoeca	rosetta	Outgroup	Choanozoa	Choanoflagellatea	None	n/a	n/a	n/a	n/a	n/a	n/a	n/a	n/a	GCF_000188695.1	1519553	34760	NCBI Genome
Aiptasia	Exaiptasia	diaphana	Outgroup	Cnidaria	Anthozoa	PON_A	XP_020908492.1	NW_018387372.1	64990	76732	7	5.4e-20	1.6e-19	2	GCF_001417965.1	442145	14401	NCBI Genome
Aiptasia	Exaiptasia	diaphana	Outgroup	Cnidaria	Anthozoa	PON_B	XP_020902252.1	NW_018385879.1	261782	265543	7	7.3e-13	1.8e-12	2	GCF_001417965.1	442145	14401	NCBI Genome
Starlet sea anemone	Nematostella	vectensis	Outgroup	Cnidaria	Anthozoa	PON_A	NV2t009143001.1	14	9783903	9809870	n/a	2.3e-15	6e-15	1	NV2			https://simrbase.stowers.org/starletseaanemone	https://www.biorxiv.org/content/10.1101/2020.10.30.359448v2
Starlet sea anemone	Nematostella	vectensis	Outgroup	Cnidaria	Anthozoa	PON_B	NV2t008271001.1	14	402569	416534	n/a	5.1e-14	8.4e-14	1	NV2			https://simrbase.stowers.org/starletseaanemone	https://www.biorxiv.org/content/10.1101/2020.10.30.359448v2
n/a	Scolanthus	callimorphus	Outgroup	Cnidaria	Anthozoa	None	n/a	n/a	n/a	n/a	n/a	n/a	n/a	n/a	NY_Scal100_v1			https://simrbase.stowers.org/wormanemone
Sea wasp	Alatina	alata	Outgroup	Cnidaria	Cubozoa	PON_A	Aala_g2186.t1	n/a	n/a	n/a	n/a	5.2e-15	9.4e-15	1	GCA_008930755.1	7756	7515	https://github.com/josephryan/Ohdera_et_al_2018/tree/master/AA_Files	https://academic.oup.com/gigascience/article/8/7/giz069/5524763?login=true
Sea wasp	Alatina	alata	Outgroup	Cnidaria	Cubozoa	PON_B	Aala_g1124.t1	n/a	n/a	n/a	n/a	1.7e-14	2.9e-14	2	GCA_008930755.1	7756	7515	https://github.com/josephryan/Ohdera_et_al_2018/tree/master/AA_Files	https://academic.oup.com/gigascience/article/8/7/giz069/5524763?login=true
Sea wasp	Alatina	alata	Outgroup	Cnidaria	Cubozoa	PON_C	Aala_g1662.t1	n/a	n/a	n/a	n/a	1.7e-14	2.9e-14	2	GCA_008930755.1	7756	7515	https://github.com/josephryan/Ohdera_et_al_2018/tree/master/AA_Files	https://academic.oup.com/gigascience/article/8/7/giz069/5524763?login=true
Box jellyfish	Morbakka	virulenta	Outgroup	Cnidaria	Cubozoa	PON_A	scaffold37.g36.t1	scaffold37	1278868	1280852	n/a	3.5e-18	8.7e-18	2	GCA_003991215.1	2173999	30845	https://marinegenomics.oist.jp/morbakka_virulenta/viewer/download?project_id=70	https://www.nature.com/articles/s41559-019-0853-y
Box jellyfish	Morbakka	virulenta	Outgroup	Cnidaria	Cubozoa	PON_B	scaffold297.g23.t1	scaffold297	744738	773806	n/a	3.2e-10	2.8e-09	2	GCA_003991215.1	2173999	30845	https://marinegenomics.oist.jp/morbakka_virulenta/viewer/download?project_id=70	https://www.nature.com/articles/s41559-019-0853-y
Marine jellyfish	Clytia	hemisphaerica	Outgroup	Cnidaria	Hydrozoa	PON_A1	XLOC_031900	scaffold_17	72539	76590	n/a	3.2e-08	1e-07	1	v1	366000	3800	https://zenodo.org/record/1470436	https://www.nature.com/articles/s41559-019-0833-2#data-availability
Marine jellyfish	Clytia	hemisphaerica	Outgroup	Cnidaria	Hydrozoa	PON_A2	XLOC_031907	scaffold_17	70731	85158	n/a	7.6e-08	1.8e-07	1	v1	366000	3800	https://zenodo.org/record/1470436	https://www.nature.com/articles/s41559-019-0833-2#data-availability
Green hydra	Hydra	viridissima	Outgroup	Cnidaria	Hydrozoa	PON	scaffold132.g5.t1	scaffold132	69085	70378	n/a	7.6e-10	2.2e-09	3	GCA_014706445.1	1079704	19520	https://marinegenomics.oist.jp/hydra_viridissima_a99/viewer/download?project_id=82	https://www.ncbi.nlm.nih.gov/pmc/articles/PMC7642931/
Swiftwater hydra	Hydra	vulgaris	Outgroup	Cnidaria	Hydrozoa	PON	XP_002165955.1	NW_004173010.1	7162	8585	1	1.9e-09	1.9e-09	2	GCF_000004095.1	96317	10113	NCBI Genome
n/a	Myxobolus	honghuensis	Outgroup	Cnidaria	Mxyozoa	None	n/a	n/a	n/a	n/a	n/a	n/a	n/a	n/a	GWHBFXL00000000	3352	n/a	https://dataverse.harvard.edu/dataset.xhtml?persistentId=doi:10.7910/DVN/INLEPM	https://bmcbiol.biomedcentral.com/articles/10.1186/s12915-022-01249-8#availability-of-data-and-materials
n/a	Thelohanellus	kitauei	Outgroup	Cnidaria	Mxyozoa	None	n/a	n/a	n/a	n/a	n/a	n/a	n/a	n/a	GCA_000827895.1	149756	13033	NCBI Genome
Moon jellyfish	Aurelia	aurita	Outgroup	Cnidaria	Scyphozoa	PON	Seg1666.6	Segg1666	126207	130189	n/a	5.2e-18	2.1e-17	2	GCA_004194415.1	1042981	33962	https://drive.google.com/drive/folders/1NC6bZ9cxWkZyofOsMPzrxIH3C7m1ySiu	https://www.nature.com/articles/s41559-018-0719-8
Upside-down jellyfish	Cassiopea	xamachana	Outgroup	Cnidaria	Scyphozoa	PON	Cxam_g25080.t1	n/a	n/a	n/a	n/a	1e-15	2.9e-15	2	GCA_900291935.1	15563	12955	https://github.com/josephryan/Ohdera_et_al_2018/tree/master/AA_Files	https://academic.oup.com/gigascience/article/8/7/giz069/5524763?login=true
Stalked jellyfish	Calvadosia	cruxmelitensis	Outgroup	Cnidaria	Staurozoa	PON_A1	g1312.t1	n/a	n/a	n/a	n/a	9.3e-20	1.5e-19	2	GCA_900245855.1	16443	11652	https://github.com/josephryan/Ohdera_et_al_2018/tree/master/AA_Files	https://academic.oup.com/gigascience/article/8/7/giz069/5524763?login=true
Stalked jellyfish	Calvadosia	cruxmelitensis	Outgroup	Cnidaria	Staurozoa	PON_A2	g1312.t2	n/a	n/a	n/a	n/a	8.7e-20	2.1e-19	1	GCA_900245855.1	16443	11652	https://github.com/josephryan/Ohdera_et_al_2018/tree/master/AA_Files	https://academic.oup.com/gigascience/article/8/7/giz069/5524763?login=true
Stalked jellyfish	Calvadosia	cruxmelitensis	Outgroup	Cnidaria	Staurozoa	PON_B	g1609.t1	n/a	n/a	n/a	n/a	7.5e-12	1.6e-11	1	GCA_900245855.1	16443	11652	https://github.com/josephryan/Ohdera_et_al_2018/tree/master/AA_Files	https://academic.oup.com/gigascience/article/8/7/giz069/5524763?login=true
n/a	Mnemiopsis	leidyi	Outgroup	Ctenophora	Lobata	None	n/a	n/a	n/a	n/a	n/a	n/a	n/a	n/a	GCA_000226015.1	187314	11914	https://kona.nhgri.nih.gov/mnemiopsis/	https://www.ncbi.nlm.nih.gov/pmc/articles/PMC3920664/
n/a	Hormiphora	californensis	Outgroup	Ctenophora	Tentaculata	None	n/a	n/a	n/a	n/a	n/a	n/a	n/a	n/a	GCA_020137815.1	8537259	591757	https://zenodo.org/record/4074309	https://academic.oup.com/g3journal/article/11/11/jkab302/6358137#306376855
n/a	Pleurobrachia	bachei	Outgroup	Ctenophora	Tentaculata	None	n/a	n/a	n/a	n/a	n/a	n/a	n/a	n/a	GCA_000695325.1	20628	6132	https://neurobase.rc.ufl.edu/pleurobrachia/download	https://www.nature.com/articles/nature13400
n/a	Hoilungia	hongkongensis	Outgroup	Placozoa	Trichoplacidae	None	n/a	n/a	n/a	n/a	n/a	n/a	n/a	n/a	v1	n/a	407800	https://bitbucket.org/molpalmuc/hoilungia-genome/src/master/	https://journals.plos.org/plosbiology/article?id=10.1371/journal.pbio.2005359
n/a	Trichoplax	adherens_strain:Grell-BS-1999	Outgroup	Placozoa	Trichoplacidae	None	n/a	n/a	n/a	n/a	n/a	n/a	n/a	n/a	GCA_000150275.1	5978658	204191	NCBI Genome
n/a	Trichoplax	sp.H2	Outgroup	Placozoa	Trichoplacidae	None	n/a	n/a	n/a	n/a	n/a	n/a	n/a	n/a	GCA_003344405.1	376320	91942	NCBI Genome
n/a	Leucosolenia	complicata	Outgroup	Porifera	Calcisponges	None	n/a	n/a	n/a	n/a	n/a	n/a	n/a	n/a	v1	450	n/a	https://datadryad.org/stash/dataset/doi:10.5061/dryad.tn0f3	https://www.nature.com/articles/nature13881
n/a	Sycon	ciliatum	Outgroup	Porifera	Calcisponges	None	n/a	n/a	n/a	n/a	n/a	n/a	n/a	n/a	v1	150000	n/a	https://datadryad.org/stash/dataset/doi:10.5061/dryad.tn0f3	https://www.nature.com/articles/nature13881
Marine sponge	Amphimedon	queenslandica	Outgroup	Porifera	Demospongiae	PON	XP_011409611.2	NW_003546253.1	522847	524853	7	8e-13	1.9e-12	1	GCF_000090795.1	120365	11817	NCBI Genome
n/a	Ephydatia	muelleri	Outgroup	Porifera	Demospongiae	None	n/a	n/a	n/a	n/a	n/a	n/a	n/a	n/a	GCA_013339895.1	9883643	211556	https://spaces.facsci.ualberta.ca/ephybase/resources/	https://pubmed.ncbi.nlm.nih.gov/32719321/
Elephant ear sponge	Stylissa	carteri	Outgroup	Porifera	Demospongiae	PON_A	maker-SC_scaffold3952-augustus-gene-0.34-mRNA-1	SC_scaffold3952	51175	53880	n/a	1.9e-15	3.6e-15	2	Version 1.0	10236	n/a	http://sc.reefgenomics.org/download/	https://bmcgenomics.biomedcentral.com/articles/10.1186/s12864-016-2501-0
Elephant ear sponge	Stylissa	carteri	Outgroup	Porifera	Demospongiae	PON_B	maker-SC_scaffold79975-snap-gene-0.4-mRNA-1	SC_scaffold79975	229	3077	n/a	3.7e-14	6.8e-14	2	Version 1.0	10236	n/a	http://sc.reefgenomics.org/download/	https://bmcgenomics.biomedcentral.com/articles/10.1186/s12864-016-2501-0
Barrel sponge	Xestospongia	testudinaria	Outgroup	Porifera	Demospongiae	PON	maker-XT_scaffold4842-augustus-gene-0.29-mRNA-1	XT_scaffold4842	10276	15290	n/a	2e-10	5e-10	1	Version 1.0	4078	n/a	http://xt.reefgenomics.org/download/	https://bmcgenomics.biomedcentral.com/articles/10.1186/s12864-016-2501-0
Slime sponge	Oscarella	carmela	Outgroup	Porifera	Hexactinellida	PON_A	Oscarella_carmela_15371	n/a	n/a	n/a	n/a	1.1e-14	9.4e-14	2	v1	5897	1158	http://comparative.reefgenomics.org/datasets.html	https://elifesciences.org/articles/13288#data
Slime sponge	Oscarella	carmela	Outgroup	Porifera	Hexactinellida	PON_B	Oscarella_carmela_19759	n/a	n/a	n/a	n/a	1.1e-10	1.8e-08	1	v1	5897	1158	http://comparative.reefgenomics.org/datasets.html	https://elifesciences.org/articles/13288#data
Slime sponge	Oscarella	carmela	Outgroup	Porifera	Hexactinellida	PON_C	Oscarella_carmela_1705	n/a	n/a	n/a	n/a	4.2e-08	5e-08	1	v1	5897	1158	http://comparative.reefgenomics.org/datasets.html	https://elifesciences.org/articles/13288#data
Acoela Flatworm	Praesagittifera	naikaiensis	Outgroup	Xenacoelmorpha	Convolutidae	PON	g8869.t1	n/a	n/a	n/a	n/a	2.4e-12	6.6e-12	1	ver. 1.0	117000	57000	http://gigadb.org/dataset/100564	https://academic.oup.com/gigascience/article/8/4/giz023/5429687
Three-banded panther worm	Hofstenia	miamia	Outgroup	Xenacoelmorpha	Hofsteniidae	PON	transcript:HMIM006351-RA	SCFE01000021.1	2500046	2505973	n/a	3.9e-15	9.7e-15	1	GCA_004352715.1	1044515	14255	EnsemblMetazoa
n/a	Ixodes	scapularis	Protostome	Ecdysozoa	Chelicerata	None	n/a	n/a	n/a	n/a	n/a	n/a	n/a	n/a	GCF_016920785.2	132052651	1422263	NCBI Genome
n/a	Stegodyphus	mimosarum	Protostome	Ecdysozoa	Chelicerata	None	n/a	n/a	n/a	n/a	n/a	n/a	n/a	n/a	GCA_000611955.2	480636	40146	NCBI Genome
n/a	Armadillidium	vulgare	Protostome	Ecdysozoa	Crustacean	None	n/a	n/a	n/a	n/a	n/a	n/a	n/a	n/a	GCA_004104545.1	51088	38359	NCBI Genome
n/a	Tigriopus	californicus	Protostome	Ecdysozoa	Crustacean	None	n/a	n/a	n/a	n/a	n/a	n/a	n/a	n/a	GCA_007210705.1	15806032	44438	NCBI Genome
n/a	Drosophila	melanogaster	Protostome	Ecdysozoa	Insecta	None	n/a	n/a	n/a	n/a	n/a	n/a	n/a	n/a	GCF_000001215.4	25286936	21485538	NCBI Genome
n/a	Orchesella	cincta	Protostome	Ecdysozoa	Insecta	None	n/a	n/a	n/a	n/a	n/a	n/a	n/a	n/a	GCA_001718145.1	65879	64904	NCBI Genome
Nematode 1	Angiostrongylus	cantonensis	Protostome	Ecdysozoa	Nematode	PON_A1	KAE9421692.1	MQTX01000039.1	1282339	1295423	10	7.8e-17	1.2e-15	2	GCA_009735665.1	860760	68922	NCBI Genome
Nematode 1	Angiostrongylus	cantonensis	Protostome	Ecdysozoa	Nematode	PON_A2	KAE9421732.1	MQTX01000039.1	1295824	1308372	10	1.6e-07	4e-07	1	GCA_009735665.1	860760	68922	NCBI Genome
n/a	Angiostrongylus	costaricensis	Protostome	Ecdysozoa	Nematode	None	n/a	n/a	n/a	n/a	n/a	n/a	n/a	n/a	GCA_900624975.1	112511	91772	NCBI Genome
Nematode 2	Caenorhabditis	bovis	Protostome	Ecdysozoa	Nematode	PON	CAB3408942.1	CADEPM010000007.1	3250390	3252138	8	1.5e-22	2.8e-20	1	GCA_902829315.1	n/a	7557458	NCBI Genome
Nematode 3	Caenorhabditis	latens	Protostome	Ecdysozoa	Nematode	PON_A	OZF87717.1	NIPN01000369.1	34314	36418	5	9.3e-30	1.8e-28	5	GCA_002259235.1	366678	27347	NCBI Genome
Nematode 3	Caenorhabditis	latens	Protostome	Ecdysozoa	Nematode	PON_B	OZG17427.1	NIPN01000036.1	390279	393550	10	9.4e-21	1.8e-09	3	GCA_002259235.1	366678	27347	NCBI Genome
Nematode 4	Caenorhabditis	remanei	Protostome	Ecdysozoa	Nematode	PON_A	XP_003115086.1	NW_003319696.1	1249038	1251294	7	7.6e-31	2.2e-28	5	GCF_000149515.1	435512	30717	NCBI Genome
Nematode 4	Caenorhabditis	remanei	Protostome	Ecdysozoa	Nematode	PON_B	XP_003105483.1	NW_003319669.1	251901	254722	10	2.1e-18	4.3e-18	1	GCF_000149515.1	435512	30717	NCBI Genome
Nematode 4	Caenorhabditis	remanei	Protostome	Ecdysozoa	Nematode	PON_C1	XP_003104756.1	NW_003319664.1	212829	213807	4	1.3e-10	3.2e-10	1	GCF_000149515.1	435512	30717	NCBI Genome
Nematode 4	Caenorhabditis	remanei	Protostome	Ecdysozoa	Nematode	PON_C2	XP_003104731.1	NW_003319664.1	214493	215793	5	7.3e-08	3.8e-07	3	GCF_000149515.1	435512	30717	NCBI Genome
Nematode 4	Caenorhabditis	remanei	Protostome	Ecdysozoa	Nematode	PON_D	XP_003116168.1	NW_003319698.1	472401	473692	5	1.2e-09	4.2e-09	2	GCF_000149515.1	435512	30717	NCBI Genome
Nematode 5	Haemonchus	placei	Protostome	Ecdysozoa	Nematode	PON_A1	VDO81180.1	UZAF01021820.1	9165	11734	7	5.5e-18	7.8e-16	2	GCA_900617895.1	37625	14857	NCBI Genome
Nematode 5	Haemonchus	placei	Protostome	Ecdysozoa	Nematode	PON_A2	VDO81179.1	UZAF01021820.1	5186	8761	10	3.8e-08	2e-07	2	GCA_900617895.1	37625	14857	NCBI Genome
Nematode 6	Halicephalobus	sp.NKZ332	Protostome	Ecdysozoa	Nematode	PON_A	KAE9552281.1	VOSG01000143.1	3527	4479	2	6.4e-14	3.3e-13	2	GCA_009761265.1	60651	38251	NCBI Genome
Nematode 6	Halicephalobus	sp.NKZ332	Protostome	Ecdysozoa	Nematode	PON_B	KAE9553026.1	VOSG01000103.1	786	2883	8	3.1e-12	1e-11	2	GCA_009761265.1	60651	38251	NCBI Genome
n/a	Necator	americanus	Protostome	Ecdysozoa	Nematode	None	n/a	n/a	n/a	n/a	n/a	n/a	n/a	n/a	GCF_000507365.1	211861	5429	NCBI Genome
Nematode 7	Nippostrongylus	brasiliensis	Protostome	Ecdysozoa	Nematode	PON_A	VDL78933.1	UYSL01021697.1	678	15068	20	6.6e-25	1.9e-11	3	GCA_900618405.1	33527	13896	NCBI Genome
Nematode 7	Nippostrongylus	brasiliensis	Protostome	Ecdysozoa	Nematode	PON_B	VDL64733.1	UYSL01001021.1	1224	6283	6	5e-14	4.7e-12	2	GCA_900618405.1	33527	13896	NCBI Genome
Nematode 8	Pristionchus	pacificus	Protostome	Ecdysozoa	Nematode	PON_A1	KAF8375355.1	ABKE04000002.1	8694136	8696298	11	2.3e-16	7.1e-16	1	GCA_000180635.4	23915096	4619064	NCBI Genome
Nematode 8	Pristionchus	pacificus	Protostome	Ecdysozoa	Nematode	PON_A2	KAF8370285.1	ABKE04000002.1	8682175	8688846	11	2.2e-13	4.7e-13	1	GCA_000180635.4	23915096	4619064	NCBI Genome
Nematode 8	Pristionchus	pacificus	Protostome	Ecdysozoa	Nematode	PON_B1	KAF8365838.1	ABKE04000003.1	11592626	11594322	12	6.2e-15	5.1e-14	2	GCA_000180635.4	23915096	4619064	NCBI Genome
Nematode 8	Pristionchus	pacificus	Protostome	Ecdysozoa	Nematode	PON_B2	KAF8367485.1	ABKE04000003.1	11590732	11592476	11	1.8e-12	4.1e-12	1	GCA_000180635.4	23915096	4619064	NCBI Genome
Nematode 8	Pristionchus	pacificus	Protostome	Ecdysozoa	Nematode	PON_C	KAF8375712.1	ABKE04000002.1	29136848	29140513	11	3.7e-10	8.4e-10	1	GCA_000180635.4	23915096	4619064	NCBI Genome
n/a	Soboliphyme	baturini	Protostome	Ecdysozoa	Nematode	None	n/a	n/a	n/a	n/a	n/a	n/a	n/a	n/a	GCA_900618415.1	19774	3936	NCBI Genome
Nematode 9	Strongyloides	ratti	Protostome	Ecdysozoa	Nematode	PON_A	XP_024510140.1	NC_037309.1	1294558	1295646	2	9.9e-16	9.9e-16	3	GCF_001040885.1	11693564	1652408	NCBI Genome
Nematode 9	Strongyloides	ratti	Protostome	Ecdysozoa	Nematode	PON_B	XP_024507748.1	NC_037308.1	10098148	10099508	3	3.1e-11	7.9e-11	2	GCF_001040885.1	11693564	1652408	NCBI Genome
n/a	Teladorsagia	circumcincta	Protostome	Ecdysozoa	Nematode	None	n/a	n/a	n/a	n/a	n/a	n/a	n/a	n/a	GCA_002352805.1	47089	3623	NCBI Genome
Priapulid	Priapulus	caudatus	Protostome	Ecdysozoa	Priapulid	PON	XP_014671113.1	NW_014577649.1	175960	187370	10	4.4e-11	8.9e-11	2	GCF_000485595.1	209727	10617	NCBI Genome
Water bear	Hypsibius	dujardini	Protostome	Ecdysozoa	Tardigrade	PON_A1	OQV11759.1	MTYJ01000162.1	118536	120031	5	6e-18	1.2e-17	1	GCA_002082055.1	342180	76809	NCBI Genome
Water bear	Hypsibius	dujardini	Protostome	Ecdysozoa	Tardigrade	PON_A2	OQV11762.1	MTYJ01000162.1	124445	127154	10	6e-16	1.4e-15	2	GCA_002082055.1	342180	76809	NCBI Genome
Water bear	Hypsibius	dujardini	Protostome	Ecdysozoa	Tardigrade	PON_A3	OQV11765.1	MTYJ01000162.1	138825	143702	19	7.8e-35	8.2e-17	2	GCA_002082055.1	342180	76809	NCBI Genome
Moss piglet	Ramazzottius	varieornatus	Protostome	Ecdysozoa	Tardigrade	PON_A1	GAU93819.1	BDGG01000002.1	6923357	6925159	9	3.9e-19	1.3e-17	3	GCA_001949185.1	4740345	129701	NCBI Genome
Moss piglet	Ramazzottius	varieornatus	Protostome	Ecdysozoa	Tardigrade	PON_A2	GAU93820.1	BDGG01000002.1	6925616	6927515	10	2.1e-14	4.3e-14	1	GCA_001949185.1	4740345	129701	NCBI Genome
n/a	Amynthas	corticis	Protostome	Spiralia	Annelida	None	n/a	n/a	n/a	n/a	n/a	n/a	n/a	n/a	GWHAOSM00000000.1	31950757	n/a	https://ngdc.cncb.ac.cn/gwh/Assembly/12838/show	https://www.nature.com/articles/s42003-021-01659-4
Marine annelid	Dimorphilus	gyrociliatus	Protostome	Spiralia	Annelida	PON	CAD5126981.1	CAJFCJ010000116.1	51664	52761	1	1.2e-10	2.9e-10	2	GCA_904063045.1	2241898	979161	NCBI Genome
n/a	Eisenia	fetida	Protostome	Spiralia	Annelida	None	n/a	n/a	n/a	n/a	n/a	n/a	n/a	n/a	GCA_900000155.1	1852	199	https://figshare.com/articles/dataset/GFF_file_CDS_and_Protein_Sequences_rar/6142322/1	https://www.sciencedirect.com/science/article/pii/S2352340918309193
n/a	Hirudo	medicinalis	Protostome	Spiralia	Annelida	None	n/a	n/a	n/a	n/a	n/a	n/a	n/a	n/a	GCA_903470615.1	50382	14470	https://zenodo.org/record/3555585	https://www.nature.com/articles/s41598-020-66749-5
Earthworm	Metaphire	vulgaris	Protostome	Spiralia	Annelida	PON	MV004003020	n/a	n/a	n/a	n/a	1.7e-29	6.9e-15	2	GCA_018105865.1	16345198	3037406	https://peerj.com/articles/10313/#supplemental-information	https://peerj.com/articles/10313/
Pacific oyster	Crassostrea	gigas	Protostome	Spiralia	Bivalve	PON_A	XP_034302021.1	NC_047565.1	20895823	20916703	11	9.1e-16	1.8e-15	1	GCF_902806645.1	58462999	1564469	NCBI Genome
Pacific oyster	Crassostrea	gigas	Protostome	Spiralia	Bivalve	PON_B	XP_011454065.2	NC_047564.1	4585794	4593909	11	3.7e-15	1e-14	1	GCF_902806645.1	58462999	1564469	NCBI Genome
Great scallop	Pecten	maximus	Protostome	Spiralia	Bivalve	PON_A	XP_033738686.1	NC_047018.1	43256433	43259773	5	4e-13	5.6e-13	1	GCF_902652985.1	44824366	1258799	NCBI Genome
Great scallop	Pecten	maximus	Protostome	Spiralia	Bivalve	PON_B	XP_033738638.1	NC_047018.1	41931516	41941569	9	2.6e-12	5.2e-12	1	GCF_902652985.1	44824366	1258799	NCBI Genome
Great scallop	Pecten	maximus	Protostome	Spiralia	Bivalve	PON_C	XP_033729289.1	NW_022979262.1	42	12313	10	1.6e-12	4.3e-12	1	GCF_902652985.1	44824366	1258799	NCBI Genome
Great scallop	Pecten	maximus	Protostome	Spiralia	Bivalve	PON_D1	XP_033741944.1	NC_047019.1	49690463	49719802	11	4.5e-12	9.6e-12	1	GCF_902652985.1	44824366	1258799	NCBI Genome
Great scallop	Pecten	maximus	Protostome	Spiralia	Bivalve	PON_D2	XP_033741689.1	NC_047019.1	49730989	49741682	9	1.1e-10	2.4e-10	2	GCF_902652985.1	44824366	1258799	NCBI Genome
Great scallop	Pecten	maximus	Protostome	Spiralia	Bivalve	PON_D3	XP_033741687.1	NC_047019.1	49764123	49778054	10	5.5e-11	7.4e-11	2	GCF_902652985.1	44824366	1258799	NCBI Genome
Great scallop	Pecten	maximus	Protostome	Spiralia	Bivalve	PON_E	XP_033728557.1	NC_047033.1	7137430	7168276	10	1.8e-11	3.9e-11	1	GCF_902652985.1	44824366	1258799	NCBI Genome
Great scallop	Pecten	maximus	Protostome	Spiralia	Bivalve	PON_F	XP_033731280.1	NW_022982764.1	821	8726	4	2.2e-11	4.9e-11	1	GCF_902652985.1	44824366	1258799	NCBI Genome
Great scallop	Pecten	maximus	Protostome	Spiralia	Bivalve	PON_G	XP_033741934.1	NC_047019.1	49126885	49144439	5	2.2e-09	5.3e-09	1	GCF_902652985.1	44824366	1258799	NCBI Genome
Brachiopod	Lingula	anatina	Protostome	Spiralia	Brachiopods	PON_A	XP_013390331.1	NW_019773544.1	212	5320	9	5.2e-16	1.1e-15	1	GCF_001039355.2	460090	56058	NCBI Genome
Brachiopod	Lingula	anatina	Protostome	Spiralia	Brachiopods	PON_B	XP_013421187.1	NW_019775776.1	165929	171933	9	1.3e-15	2.8e-15	2	GCF_001039355.2	460090	56058	NCBI Genome
n/a	Bugula	neritina	Protostome	Spiralia	Bryozoan	None	n/a	n/a	n/a	n/a	n/a	n/a	n/a	n/a	GCA_010799875.2	n/a	94086	NCBI Genome
Squid	Architeuthis	dux	Protostome	Spiralia	Cephalopod	PON	pred2_24116.1	Sc3x4tf_414	565383	522003	n/a	6.2e-14	4.1e-14	1	GCA_006491835.1	4852590	5397	https://ftp.cngb.org/pub/gigadb/pub/10.5524/100001_101000/100676/	https://academic.oup.com/gigascience/article/9/1/giz152/5697198#191761612
Nautilus	Nautilus	pompilius	Protostome	Spiralia	Cephalopod	PON	GWHPBECW003041	GWHBECW00000311	1430690	1450774	n/a	1.2e-14	2.9e-14	1	GWHBECW00000000	n/a	1096458	https://ngdc.cncb.ac.cn/gwh/Assembly/21849/show	https://www.ncbi.nlm.nih.gov/pmc/articles/PMC8257504/
Octopus	Octopus	bimaculoids	Protostome	Spiralia	Cephalopod	PON	XP_014776360.1	NW_014669463.1	134289	164678	10	6.9e-17	1.3e-16	1	GCF_001194135.1	475182	5532	NCBI Genome
Cuttlefish	Sepia	pharaonis	Protostome	Spiralia	Cephalopod	PON	CAE1156049.1	CAHIKZ030000149.1	576547	605517	9	1.3e-13	2.5e-13	1	GCA_903632075.3	n/a	1926397	NCBI Genome
n/a	Dicyema	Japonicum	Protostome	Spiralia	Dicyemids	None	n/a	n/a	n/a	n/a	n/a	n/a	n/a	n/a	GCA_011109175.1	1000208	192981	https://marinegenomics.oist.jp/dicyemid/viewer/download?project_id=77	https://www.ncbi.nlm.nih.gov/pmc/articles/PMC6736024/
Green sea slug	Elysia	chlorotica	Protostome	Spiralia	Gastropod	PON_A	RUS74703.1	RQTK01000807.1	95623	109039	11	6.1e-24	8.3e-12	3	GCA_003991915.1	441954	30474	NCBI Genome
Green sea slug	Elysia	chlorotica	Protostome	Spiralia	Gastropod	PON_B	RUS78803.1	RQTK01000488.1	2904	8827	5	3.3e-16	7.6e-16	1	GCA_003991915.1	441954	30474	NCBI Genome
Green sea slug	Elysia	chlorotica	Protostome	Spiralia	Gastropod	PON_C	RUS84753.1	RQTK01000194.1	460518	471087	5	1.4e-13	3.5e-13	1	GCA_003991915.1	441954	30474	NCBI Genome
Deep sea snail	Gigantopelta	aegis	Protostome	Spiralia	Gastropod	PON	XP_041374820.1	NC_054711.1	40984900	41008902	11	3.2e-15	3.2e-15	3	GCF_016097555.1	81591406	461769	NCBI Genome
Golden apple snail	Pomacea	canaliculata	Protostome	Spiralia	Gastropod	PON_A1	XP_025081764.1	NC_037591.1	44646620	44657776	11	2.7e-18	6.2e-18	1	GCF_003073045.1	31531291	1072857	NCBI Genome
Golden apple snail	Pomacea	canaliculata	Protostome	Spiralia	Gastropod	PON_A2	XP_025081768.1	NC_037591.1	44661436	44683578	12	7.5e-20	3.6e-19	2	GCF_003073045.1	31531291	1072857	NCBI Genome
Golden apple snail	Pomacea	canaliculata	Protostome	Spiralia	Gastropod	PON_A3	XP_025081772.1	NC_037591.1	44669524	44683352	11	3.9e-20	9.7e-20	1	GCF_003073045.1	31531291	1072857	NCBI Genome
Ribbon worm	Notospermus	geniculatus	Protostome	Spiralia	Nemertea	PON_A	g6868.t1	scaffold155	379496	386331	n/a	6.3e-15	1.1e-14	1	GCA_002633025.1	239235	22604	https://marinegenomics.oist.jp/nge_v2/viewer/download?project_id=52	https://www.nature.com/articles/s41559-017-0389-y
Ribbon worm	Notospermus	geniculatus	Protostome	Spiralia	Nemertea	PON_B	g31856.t1	scaffold2176	43300	106746	n/a	4.2e-14	9.8e-14	1	GCA_002633025.1	239235	22604	https://marinegenomics.oist.jp/nge_v2/viewer/download?project_id=52	https://www.nature.com/articles/s41559-017-0389-y
Horseshoe worm	Phoronis	australis	Protostome	Spiralia	Phoronida	PON	g12919.t1	scaffold346	105393	143183	n/a	1.4e-08	3.2e-08	1	GCA_002633005.1	655058	68151	https://marinegenomics.oist.jp/pau_v2/viewer/download?project_id=51	https://www.nature.com/articles/s41559-017-0389-y
n/a	Echinococcus	granulosus	Protostome	Spiralia	Platyhelminthes	None	n/a	n/a	n/a	n/a	n/a	n/a	n/a	n/a	GCF_000524195.1	712683	42483	NCBI Genome
n/a	Macrostomum	lignano	Protostome	Spiralia	Platyhelminthes	None	n/a	n/a	n/a	n/a	n/a	n/a	n/a	n/a	GCA_002269645.1	246204	215276	NCBI Genome
n/a	Schistosoma	mansoni	Protostome	Spiralia	Platyhelminthes	None	n/a	n/a	n/a	n/a	n/a	n/a	n/a	n/a	GCF_000237925.1	32115376	76721	NCBI Genome
n/a	Schmidtea	mediterranea	Protostome	Spiralia	Platyhelminthes	None	n/a	n/a	n/a	n/a	n/a	n/a	n/a	n/a	GCA_002600895.1	3854845	1121568	https://planmine.mpibpc.mpg.de/planmine/aspect.do?name=Genomes	https://academic.oup.com/nar/article/47/D1/D812/5212006?login=true
n/a	Adineta	steineri	Protostome	Spiralia	Rotifer	None	n/a	n/a	n/a	n/a	n/a	n/a	n/a	n/a	GCA_905250115.1	200132	32736	NCBI Assembly

## Sheet: Table 2 Mammalian PON Sequences
Mammalian PON Sequences
					PON1			PON2			PON3
Common Name	Species	Group	PON name	RefSeq accession	Query Cover	E value	Per. Ident	Query Cover	E value	Per. Ident	Query Cover	E value	Per. Ident
Chicken	Gallus gallus	Outgroup	pon	NP_001188397.1	0.93	9e-174	0.6958	0.93	0	0.7462	0.93	4e-171	0.6677
Painted Turtle	Chrysemys picta	Outgroup	pon	XP_005299911.1	1	0	0.6732	1	0	0.7401	1	2e-180	0.6751
Python	Python bivittatus	Outgroup	pon	XP_007425171.1	1	2e-162	0.6152	1	0	0.6761	1	1e-164	0.6169
Short-beaked Echidna	Tachyglossus aculeatus	Monotremata	pon	XP_038598090.1	1	2e-142	0.5606	0.94	1e-148	0.6012	1	6e-153	0.5791
Platypus	Ornithorhynchus anatinus	Monotremata	pon	XP_028927165.1	0.93	3e-143	0.5646	0.94	4e-153	0.6042	0.94	7e-159	0.6012
Gray short-tailed opossum	Monodelphis domestica	Marsupilia	pon1	XP_007505543.1	0.93	5e-176	0.6979	0.93	4e-162	0.6526	0.93	2e-141	0.5801
Gray short-tailed opossum	Monodelphis domestica	Marsupilia	pon2	XP_007506048.1	0.93	2e-164	0.6577	0.94	0	0.7708	0.94	8e-159	0.6429
Gray short-tailed opossum	Monodelphis domestica	Marsupilia	pon3	XP_007506039.1	1	6e-150	0.577	1	6e-160	0.6067	1	1e-171	0.6573
Tasmanian Devil	Sarcophilus harrisii	Marsupilia	pon1	XP_031796628.1	0.92	0	0.7401	0.91	4e-162	0.6626	0.92	9e-145	0.5994
Tasmanian Devil	Sarcophilus harrisii	Marsupilia	pon2	XP_031796625.1	0.93	3e-168	0.6616	0.93	0	0.7848	0.93	2e-159	0.6394
Tasmanian Devil	Sarcophilus harrisii	Marsupilia	pon3	XP_031796627.1	0.93	1e-142	0.5826	0.95	1e-161	0.6283	0.95	3e-171	0.6696
Common Wombat	Vombatus ursinus	Marsupilia	pon1	XP_027704510.1	0.94	0	0.7194	0.94	2e-166	0.6736	0.94	2e-143	0.5875
Common Wombat	Vombatus ursinus	Marsupilia	pon2	XP_027704673.1	1	7e-174	0.6507	1	0	0.8192	1	2e-166	0.6328
Common Wombat	Vombatus ursinus	Marsupilia	pon3	XP_027704640.1	0.93	9e-149	0.6006	0.95	5e-163	0.6401	0.95	5e-176	0.6944
Common Brushtail possum	Trichosurus vulpecula	Marsupilia	pon1	XP_036615148.1	0.94	0	0.7463	0.94	2e-176	0.7003	0.94	5e-150	0.6024
Common Brushtail possum	Trichosurus vulpecula	Marsupilia	pon2	XP_036617064.1	1	7e-168	0.6423	1	0	0.8079	1	5e-164	0.6328
Common Brushtail possum	Trichosurus vulpecula	Marsupilia	pon3	XP_036615435.1	1	1e-144	0.5623	1	1e-160	0.6056	1	3e-165	0.6333
Common Brushtail possum	Trichosurus vulpecula	Marsupilia	pon4A	XP_036615431.1	1	3e-152	0.6067	1	1e-164	0.6338	1	7e-175	0.6789
Common Brushtail possum	Trichosurus vulpecula	Marsupilia	pon4B	XP_036615431.1	1	3e-152	0.6067	1	1e-164	0.6338	1	7e-175	0.6789
Koala	Phascolarctos cinereus	Marsupilia	pon1	XP_020855645.1	1	0	0.7219	1	1e-169	0.6573	0.99	5e-144	0.571
Koala	Phascolarctos cinereus	Marsupilia	pon2	XP_020855737.1	1	2e-171	0.6479	1	0	0.8249	1	4e-165	0.6299
Koala	Phascolarctos cinereus	Marsupilia	pon3	XP_020855646.1	1	1e-151	0.5746	1	5e-168	0.6215	1	0	0.6864
Mouse	Mus musculus	Placentalia	pon1	NP_035264.2	1	0	0.8225	1	9e-175	0.6451	1	4e-157	0.5972
Mouse	Mus musculus	Placentalia	pon2	NP_899131.1	0.93	6e-168	0.6637	1	0	0.8814	1	2e-165	0.6441
Mouse	Mus musculus	Placentalia	pon3	NP_766594.1	1	6e-154	0.5718	1	2e-170	0.6299	1	0	0.8136
Rabbit	Oryctolagus cuniculus	Placentalia	pon1	NP_001075766.1	1	0	0.8563	0.93	8e-170	0.6667	0.93	9e-152	0.6036
Rabbit	Oryctolagus cuniculus	Placentalia	pon2	XP_002713838.1	1	9e-179	0.6535	1	0	0.9322	1	3e-175	0.6497
Rabbit	Oryctolagus cuniculus	Placentalia	pon3	NP_001075547.1	0.93	7e-150	0.5976	0.95	3e-167	0.6549	0.95	0	0.8437
Cow	Bos taurus	Placentalia	pon1	NP_001039734.1	1	0	0.8225	0.92	2e-167	0.6596	0.93	5e-150	0.5916
Cow	Bos taurus	Placentalia	pon2	NP_001013606.1	0.93	3e-171	0.6787	1	0	0.9322	1	1e-169	0.661
Cow	Bos taurus	Placentalia	pon3	NP_001068947.1	0.93	5e-150	0.5886	1	1e-169	0.6638	1	0	0.8136
Dog	Canis lupus familiaris	Placentalia	pon1	XP_850219.2	1	0	0.8761	0.92	9e-166	0.6657	0.93	5e-149	0.5946
Dog	Canis lupus familiaris	Placentalia	pon2	NP_001003205.2	0.93	4e-169	0.6727	1	0	0.9322	0.94	2e-164	0.6518
Dog	Canis lupus familiaris	Placentalia	pon3	XP_038291432.1	0.93	2e-154	0.6224	0.93	1e-162	0.6606	0.93	0	0.8212
Human	Homo sapiens	Placentalia	pon1	NP_000437.3	1	0	1	1	9e-178	0.6592	1	2e-161	0.6085
Human	Homo sapiens	Placentalia	pon2	NP_000296.2	1	4e-172	0.6592	1	0	1	1	5e-169	0.6554
Human	Homo sapiens	Placentalia	pon3	NP_000931.1	1	1e-154	0.6085	1	1e-168	0.6554	1	0	1

## Sheet: Table 3 SRA Sample Information
SRA Sample Information
Sample	NCBI_Accession	Tissue #	Layout	Read-length (bp)	Filtered Reads	Genome Reads	Transcript
1	ERR4083814	Metagenome 1	Paired	150	2191193	26	0
2	ERR4083805	Metagenome 2	Paired	150	2475430	204	2
3	ERR4083613	Metagenome 3	Paired	150	1557425	358	0
4	ERR4083612	Metagenome 4	Paired	150	1504977	66	1
5	SRR11483671	Liver 1	Single	50	41960633	690100	9
6	SRR11483672	Liver 2	Single	50	48578493	993502	0
7	SRR11483673	Liver 3	Single	50	42457267	466352	41
8	SRR11483674	Liver 4	Single	50	48980015	264593	64
9	SRR11481814	Brain 1	Single	50	42068707	309990	7366
10	SRR11481815	Brain 2	Single	50	47159144	219920	9634
11	SRR11481816	Brain 3	Single	50	40945204	220466	6263
12	SRR11481817	Brain 4	Single	50	44994063	229284	8160
13	SRR8658969	Liver 5	Paired	101	47538674	214045	84169
14	SRR8658968	Heart	Paired	101	58087750	104862	388
